# Supplementary material for: Pilot Model for Community Based Oral Cancer Screening Program: Outcome from 4 Northeastern Provinces in Thailand
Source: Int J Environ Res Public Health. 2021 Sep 6;18(17):9390. doi: 10.3390/ijerph18179390 (PMC8430625; doi:10.3390/ijerph18179390)
Supplement: Supplementary file 1 [file ijerph-18-09390-s001.zip]

Archive with 1 entries (1 files):
- ijerph-1357825-supplementary.pdf
